# Supplementary material for: FcLRR1 Regulates Hyphal Growth and Plant Infection in Fusarium circinatum
Source: J Fungi (Basel). 2026 Apr 16;12(4):282. doi: 10.3390/jof12040282 (PMC13117327; doi:10.3390/jof12040282)
Supplement: Supplementary file 1 [file jof-12-00282-s001.zip]

Archive with 5 entries (5 files):
- figure S1.tif
- figure S2.tif
- figure S3.tif
- figure S4.jpg
- figure S5.jpg
